# Supplementary material for: Soma-localized Rab39 inhibits synaptic autophagy by controlling trafficking of Atg9 vesicles
Source: EMBO J. 2025 Aug 21;44(20):5662–93. doi: 10.1038/s44318-025-00536-8 (PMC12528412; doi:10.1038/s44318-025-00536-8)
Supplement: Supplementary file 4 — Movie EV1 [file 44318_2025_536_MOESM4_ESM.zip]

Archive with 8 entries (7 files):
- EMBOJ-2024-119885R1_Movie EV1/
- __MACOSX/._EMBOJ-2024-119885R1_Movie EV1
- EMBOJ-2024-119885R1_Movie EV1/.DS_Store
- __MACOSX/EMBOJ-2024-119885R1_Movie EV1/._.DS_Store
- EMBOJ-2024-119885R1_Movie EV1/Movie EV1_rab39KO_atg9mCherry-10fps.avi
- __MACOSX/EMBOJ-2024-119885R1_Movie EV1/._Movie EV1_rab39KO_atg9mCherry-10fps.avi
- EMBOJ-2024-119885R1_Movie EV1/Legend Movie EV1.docx
- __MACOSX/EMBOJ-2024-119885R1_Movie EV1/._Legend Movie EV1.docx
