# Supplementary material for: Soma-localized Rab39 inhibits synaptic autophagy by controlling trafficking of Atg9 vesicles
Source: EMBO J. 2025 Aug 21;44(20):5662–93. doi: 10.1038/s44318-025-00536-8 (PMC12528412; doi:10.1038/s44318-025-00536-8)
Supplement: Supplementary file 5 — Movie EV2 [file 44318_2025_536_MOESM5_ESM.zip]

Archive with 5 entries (4 files):
- EMBOJ-2024-119885R1_Movie EV2/
- EMBOJ-2024-119885R1_Movie EV2/Legend Movie EV2.docx
- __MACOSX/EMBOJ-2024-119885R1_Movie EV2/._Legend Movie EV2.docx
- EMBOJ-2024-119885R1_Movie EV2/Movie EV2_w1118__atg9mCherry-10fps.avi
- __MACOSX/EMBOJ-2024-119885R1_Movie EV2/._Movie EV2_w1118__atg9mCherry-10fps.avi
