# Supplementary material for: Soma-localized Rab39 inhibits synaptic autophagy by controlling trafficking of Atg9 vesicles
Source: EMBO J. 2025 Aug 21;44(20):5662–93. doi: 10.1038/s44318-025-00536-8 (PMC12528412; doi:10.1038/s44318-025-00536-8)
Supplement: Supplementary file 6 — Source data Fig. 1 [file 44318_2025_536_MOESM6_ESM.zip]

Archive with 9 entries (6 files):
- Figure 1/
- Figure 1/.DS_Store
- __MACOSX/Figure 1/._.DS_Store
- Figure 1/Figure 1B/
- Figure 1/Figure 1D/
- Figure 1/Figure 1B/Figure 1B.xlsx
- __MACOSX/Figure 1/Figure 1B/._Figure 1B.xlsx
- Figure 1/Figure 1D/Figure 1D.xlsx
- __MACOSX/Figure 1/Figure 1D/._Figure 1D.xlsx
