# Supplementary material for: Soma-localized Rab39 inhibits synaptic autophagy by controlling trafficking of Atg9 vesicles
Source: EMBO J. 2025 Aug 21;44(20):5662–93. doi: 10.1038/s44318-025-00536-8 (PMC12528412; doi:10.1038/s44318-025-00536-8)
Supplement: Supplementary file 6 — Source data Fig. 1 [file 44318_2025_536_MOESM6_ESM.zip › Figure 1/Figure 1B/Figure 1B.xlsx]

## Sheet: Sheet1
Depolarization (Volt)
CTRL(dark)	CTRL(light)	endoASD/+;endo-/-(dark)	endoASD/+;endo-/-(light)
-0.00441	-0.00468	-0.00782	-0.00018042
-0.00641	-0.00395	-0.00564	-0.00029808
-0.00596	-0.0054	-0.00547	-0.00034368
-0.00462	-0.00493	-0.00559	-0.0019575
-0.00643	-0.00423	-0.00557	-0.000774
		-0.00567	-0.00032275
		-0.00485	-0.0016625
		-0.00634	-0.0023576
		-0.00571	-0.0006072
			-8.9494e-05
