# Supplementary material for: Soma-localized Rab39 inhibits synaptic autophagy by controlling trafficking of Atg9 vesicles
Source: EMBO J. 2025 Aug 21;44(20):5662–93. doi: 10.1038/s44318-025-00536-8 (PMC12528412; doi:10.1038/s44318-025-00536-8)
Supplement: Supplementary file 6 — Source data Fig. 1 [file 44318_2025_536_MOESM6_ESM.zip › Figure 1/Figure 1D/Figure 1D.xlsx]

## Sheet: Sheet1
Depolarization (Volt)
endoASD/+;endo-/-	BK050/+;endo-/-	BS053/+;endo-/-	CA034/+;endo-/-	X1/+;endo-/-	BK056/+;endo-/-	CK026/+;endo-/-	I087/+;endo-/-	DH005/+;endo-/-	L110/+;endo-/-	C043/+;endo-/-	CD037/+;endo-/-	BQ037/+;endo-/-	BW022/+;endo-/-	R017/+;endo-/-	CC033/+;endo-/-	DG017/+;endo-/-	F051/+;endo-/-	CT030/+;endo-/-	CZ119/+;endo-/-	BT084/+;endo-/-	CX002/+;endo-/-	V054/+;endo-/-	CT022/+;endo-/-	BU009/+;endo-/-	DC044/+;endo-/-	cnbwiso
-0.000802	-0.004223	-0.002606	-0.006056	-0.003541	-0.000554	-0.003707	-0.004117	-0.004805	-0.003841	-0.001177	-0.004017	-0.000282	-0.006128	-0.00219	-0.002697	-0.004419	-0.003969	-0.005383	-0.003843	-0.005325	-0.007927	-0.006599	-0.003649	-0.004792	-0.005979	-0.009358
-0.000432	-0.0063	-0.000819	-0.005641	-0.004748	-0.004995	-0.003262	-0.003713	-0.004048	-0.001704	-0.005746	-0.005341	-0.000585	-0.003194	-0.004883	-0.004131	-0.005595	-0.003918	-0.005292	-0.002691	-0.005246	-0.000855	-0.003949	-0.006234	-0.004823	-0.004748	-0.006743
-0.000756	-0.005181	-0.003125	-0.001809	-0.00342	-0.00407	-0.002195	-0.004623	-0.003913	-0.003775	-0.004974	-0.003171	-0.001553	-0.006248	-0.004575	-0.00435	-0.002642	-0.004292	-0.005634	-0.003989	-0.005234	-0.007831	-0.005893	-0.004884	-0.004354	-0.007869	-0.007788
-0.000288	-0.00561	-0.00344	-0.002509	-0.004683	-0.005578	-0.003218	-0.004237	-0.004695	-0.00502	-0.003732	-0.002312	-0.006197	-0.0045	-0.00323	-0.004885	-0.004819	-0.005049	-0.001491	-0.005188	-0.002464	-0.000656	-0.005189	-0.004292	-0.005511	-0.006475	-0.006162
-0.00064	-0.005746	-0.003788	-0.002141	-0.002933	-0.005704	-0.004466	-0.002501	-0.002789	-0.001757	-0.001881	-0.002649	-0.00179	-0.001463	-0.004401	-0.004795	-0.001544	-0.003989	-0.002043	-0.005074	-0.003423	-0.005091	-0.00392	-0.005333	-0.004372	-0.005888	-0.010264
-0.000872	-0.004048	-0.002318	-0.002071	-0.002506	-0.005751	-0.002508	-0.002487	-0.001059	-0.003299		-0.004086	-0.002866	-0.003796	-0.00386	-0.004031	-0.005684	-0.004608	-0.005787	-0.005106	-0.004475	-0.002568	-0.003643	-0.004368	-0.005866	-0.004401	-0.008092
-0.000474		-0.005676	-0.003821	-0.002655	-0.000915	-0.002203	-0.002673	-0.002355	-0.005394			-0.000494	-0.001567		-0.00406	-0.002713		-0.00418		-0.002971	-0.007242	-0.004147	-0.005878	-0.004684	-0.003514	-0.003163
-0.001209		-0.002324	-0.001614	-0.003996	-0.000939	-0.004329						-0.006923	-0.004146		-0.003655	-0.004153				-0.004829	-0.004206	-0.006738	-0.004714		-0.005404	-0.004573
		-0.002877	-0.004039	-0.002065	-0.001017							-0.007597	-0.004288			-0.004671				-0.004639	-0.00412	-0.004175	-0.005454		-0.006113	-0.004707
		-0.002572		-0.001805	-0.000818							-0.00415	-0.002693			-0.004471						-0.00483	-0.005408		-0.005886	-0.003738
		-0.001027			-0.00616							-0.006579				-0.002662							-0.004369			-0.005828
		-0.001789										-0.005619				-0.004713										-0.005291
		-0.001584														-0.00478										-0.005679
		-0.003174																								-0.00309
		-0.003579																								-0.006061
		-0.003174																								-0.004649
																										-0.001806
																										-0.001697
																										-0.003914
																										-0.004481
																										-0.007182
																										-0.005089
																										-0.004557
																										-0.004414
																										-0.003185
