# Supplementary material for: Soma-localized Rab39 inhibits synaptic autophagy by controlling trafficking of Atg9 vesicles
Source: EMBO J. 2025 Aug 21;44(20):5662–93. doi: 10.1038/s44318-025-00536-8 (PMC12528412; doi:10.1038/s44318-025-00536-8)
Supplement: Supplementary file 7 — Source data Fig. 2 [file 44318_2025_536_MOESM7_ESM.zip]

Archive with 19 entries (14 files):
- Figure 2/
- Figure 2/Figure 2A/
- Figure 2/Figure 2F/
- Figure 2/.DS_Store
- __MACOSX/Figure 2/._.DS_Store
- Figure 2/Figure 2C/
- Figure 2/Figure 2B/
- Figure 2/Figure 2A/Figure 2A.xlsx
- __MACOSX/Figure 2/Figure 2A/._Figure 2A.xlsx
- Figure 2/Figure 2F/Figure 2F.xlsx
- __MACOSX/Figure 2/Figure 2F/._Figure 2F.xlsx
- Figure 2/Figure 2C/.DS_Store
- __MACOSX/Figure 2/Figure 2C/._.DS_Store
- Figure 2/Figure 2C/Figure 2C.xlsx
- __MACOSX/Figure 2/Figure 2C/._Figure 2C.xlsx
- Figure 2/Figure 2B/.DS_Store
- __MACOSX/Figure 2/Figure 2B/._.DS_Store
- Figure 2/Figure 2B/Figure 2B.xlsx
- __MACOSX/Figure 2/Figure 2B/._Figure 2B.xlsx
