# Supplementary material for: Soma-localized Rab39 inhibits synaptic autophagy by controlling trafficking of Atg9 vesicles
Source: EMBO J. 2025 Aug 21;44(20):5662–93. doi: 10.1038/s44318-025-00536-8 (PMC12528412; doi:10.1038/s44318-025-00536-8)
Supplement: Supplementary file 7 — Source data Fig. 2 [file 44318_2025_536_MOESM7_ESM.zip › Figure 2/Figure 2A/Figure 2A.xlsx]

## Sheet: Sheet1
Depolarization (Volt)
CTRL	Rab39KO	synjKO/+	LrrkKO
-0.00449	-0.00458	-0.00293	-0.00151
-0.0042	-0.00042	-0.00286	-0.00369
-0.00775	-0.00025	-0.0017854	-0.00298
-0.00516	-0.00147	-0.0052528	-0.00134
-0.0062	-0.00281	-0.0030998	-0.00248
-0.00584	-0.00256	-0.00081832	-0.00148
-0.00598	-0.0014	-0.0026533	-0.00328
-0.00532	-0.00329	-0.0012429	-0.00144
-0.00523	-0.0028	-0.0028771	-0.0012
-0.00551	-0.00291	-0.0044727	-0.00299
-0.00487	-0.00313	-0.0024776	-0.00266
-0.00436	-0.00305	-0.0040312	-0.00274
-0.0058	-0.00185	-0.0034451	-0.00154
-0.00516		-0.00079817	-0.00171
-0.00409		-0.0024785	-0.00176
-0.00454
