# Supplementary material for: Soma-localized Rab39 inhibits synaptic autophagy by controlling trafficking of Atg9 vesicles
Source: EMBO J. 2025 Aug 21;44(20):5662–93. doi: 10.1038/s44318-025-00536-8 (PMC12528412; doi:10.1038/s44318-025-00536-8)
Supplement: Supplementary file 7 — Source data Fig. 2 [file 44318_2025_536_MOESM7_ESM.zip › Figure 2/Figure 2F/Figure 2F.xlsx]

## Sheet: Sheet1
Depolarization(Volt)
Rab39KO	Rab39KO;shotBU009/+	Rab39KO;shotR017/+	Rab39KO;shot3/+
-0.0018095	-0.0047129	-0.0033866	-0.0039899
-0.0031283	-0.0025685	-0.0020429	-0.0025952
-0.0015473	-0.0046741	-0.0071506	-0.0024375
-0.0011447	-0.002875	-0.0029735	-0.006738
-0.0011009	-0.0040591	-0.0054241	-0.0035879
-0.001802	-0.0022672	-0.0052048	-0.0020915
-0.001628	-0.007301	-0.0052578	-0.0041687
-0.0019383	-0.0051468	-0.0045397	-0.00446
-0.0013666	-0.0064211	-0.007142	-0.0038749
-0.0013928	-0.0030179		-0.003289
-0.0014632			-0.0010467
-0.0014817			-0.0030605
-0.0018744			-0.0033589
-0.0010128			-0.004148
-0.0006675
-0.0013603
-0.0006609
-0.0016167
-0.0022961
-0.0015249
-0.0027992
