# Supplementary material for: Soma-localized Rab39 inhibits synaptic autophagy by controlling trafficking of Atg9 vesicles
Source: EMBO J. 2025 Aug 21;44(20):5662–93. doi: 10.1038/s44318-025-00536-8 (PMC12528412; doi:10.1038/s44318-025-00536-8)
Supplement: Supplementary file 7 — Source data Fig. 2 [file 44318_2025_536_MOESM7_ESM.zip › Figure 2/Figure 2C/Figure 2C.xlsx]

## Sheet: Sheet1
Depolarization(Volt)
Rab39KO	Rab39KO;CC033	Rab39KO;DH005	Rab39KO;CT030	Rab39KO;I087	Rab39KO;CT022	Rab39KO;DG017	Rab39KO;BK050	Rab39KO;BW022	Rab39KO;CZ119	Rab39KO;BU009	Rab39KO;DC044	Rab39KO;BT084	Rab39KO;V054	Rab39KO;CD037	Rab39KO;BK056	Rab39KO;X1	Rab39KO;CA034	Rab39KO;BQ037	Rab39KO;R017	Rab39KO;BS053	Rab39KO;C043	CTRL
-4.5e-05	-0.00157	-0.00157	-0.00546	-0.00031	-0.00361	-0.00241	-0.00082	-0.00191	-0.00704	-0.0061	-0.00308	-0.00054	-0.00946	-0.00714	-0.00173	-0.00528	5.21e-05	-0.00733	-0.0046	-0.0031	-0.00777	-0.00782
4.59e-05	-0.00117	-0.00354	-0.00286	-0.00065	-0.00243	-0.00473	-0.00057	-0.00064	-0.00104	-0.00458	-0.00448	-0.00124	-0.00817	-0.00461	-0.00113	-0.0013	-0.0018	-0.00792	-0.00695	-0.00353	-0.00634	-0.00211
-0.00213	-0.00183	-0.00198	-0.00229	-0.00556	-0.00571	-0.00021	-0.00127	-0.00172	-0.00168	-0.00573	-0.00319	-0.00218	-0.00396	-0.00325	-0.00209	-0.00159	-0.0049	-0.00709	-0.00631	-0.00723	-0.00737	-0.0051
-0.00088	-0.00054	-0.00158	-0.00168	-0.00063	-0.00054	-0.00274	-0.00093	-0.00112	-0.00178	-0.00292	-0.00711	-0.00484	-0.00921	-0.0029	-0.00396	-0.00055	-0.0043	-0.00223	-0.00245	-0.00767	-0.0065	-0.00583
-0.00054	-0.00343	-0.00238	-0.00105	7.36e-05	-0.00075	-0.00168	-0.00572	-0.00237	-0.00103	-0.00184	-0.00247	-0.00624	-0.00234	-0.00344	-0.00662	-0.00258	-0.00388	-0.00337	-0.00662	-0.00426	-0.00511	-0.0051
-0.00209	-0.00124	-0.00112	-0.00184	-0.0066	-0.0009		-0.00082	-0.0018	-0.00171	-0.0016	-0.0046	-0.00375	-0.00905	-0.00271	-0.00398	-0.00041	-0.00578	-0.00334	-0.00397	-0.00809	-0.00645	-0.003
-0.00117	-0.00138	-0.00151	-3.5e-05		-0.00336		-0.00229	-0.00352	-0.00454	-0.00738	-0.00206	-0.00633	-0.00666	-0.00215	-0.00434	-0.00168	-0.00065	-0.00804	-0.00152	-0.0041	-0.00595	-0.00444
-0.00078	-0.00229	-0.00153	-0.00169		-0.00077		-0.00632	-0.00125	-0.00579	-0.0064	-0.00072	-0.00223	-0.00328	-0.00417	-0.00697	-0.00863	-0.00843	-0.00424	-0.00595	-0.00512	-0.00894	-0.00858
-0.00204	-0.00057	-0.00222	-0.00122				-0.00551	-0.00032	-0.00257	-0.00497		-4.7e-05	-0.00312	-0.00356	-0.00379	-0.00717	-0.00703	-0.00596	-0.00794	-0.00768	-0.00116	-0.00818
-0.00042	-0.0011		-0.00152					-0.00071	-0.00194	-0.00065		-0.00427	-0.00172	-0.00848	-0.00051	-0.00888	-0.00767		-0.00352	-0.00881	-0.00522	-0.00711
-0.00087	-0.00237							-0.00173	-0.00217	-0.00025		-0.00589	-0.0018	-0.00719	-0.00736	-0.00837	-0.0056		-0.00772	-0.00401		-0.00595
-0.00073	-0.00088							-0.00675	-0.00172	-0.00444		-0.00615	-0.0013	-0.00421	-0.00173	-0.00738	-0.00916		-0.00643	-0.00504		-0.00562
-0.00148	-0.00163							-0.0072	-0.00369	-0.00085		-0.00528	-0.00163	-0.00878	-0.009	-0.00392	-0.00543		-0.0083	-0.00876		-0.00755
-0.00361	-0.00168							-0.0028	-0.00112	-0.00124		-0.00493	-0.00691	-0.00259	-0.00346	-0.00396	-0.0027			-0.00514		-0.00894
-0.00045	-0.00094							-0.00671	-0.0025	-0.00151		-0.00412	-0.00297		-0.00628	-0.00797	-0.00705			-0.00468		-0.01033
-0.00111	-0.0017								-0.00459	-0.00161		-0.00399	-0.0015		-0.0056	-0.0013	-0.0047			-0.00679		-0.00617
-0.0003									-0.00831	-0.00097			-0.00079		-0.00487	-0.00771	-0.0081			-0.0011
-0.00328										-0.00133			-0.00066		-0.00421	-0.0024	-0.00252			-0.00602
-0.00091										-0.00266			-0.00731		-0.00128	-0.00957	-0.00733			-0.00495
-0.00022										-0.00209			-0.00088		-0.00447	-0.00337	-0.00909
-0.00181										-0.00756			-0.00047		-0.00503	-0.00435
-0.00075										-0.00153					-0.00693	-0.00403
-0.00041										-0.00701					-0.00074
-0.00137										-0.00327					-0.00523
-0.00276										-0.00123					-0.00122
-0.00184										-0.00519					-0.00874
-0.00062										-0.00139					-0.00134
-0.00184										-0.00598
-0.00139										-0.00249
-0.00341										-0.00086
-0.00161										-0.00647
-0.00345										-0.00559
-0.00424
-0.00042
-0.00282
-0.00254
-0.00177
-0.00089
-0.00184
-0.00042
-0.0002
-0.00014
-0.00049
-0.00356
-0.00068
-0.00064
-0.00273
-2.3e-05
-0.00412
-0.0032
-0.00074
-0.00321
-0.00309
-0.00061
-0.00058
-0.00235
-0.00079
-0.00155
-0.00181
-0.00462
-0.0046
-0.00191
-0.00121
-0.00045
-0.0008
-0.00053
4.9e-06
-0.00083
-0.00104
-0.00064
-0.00045
-0.00172
-0.00074
-0.00075
-0.00107
-0.00305
-0.00029
-0.00033
-0.00077
-0.00319
-0.00051
-0.001
-0.00085
-0.00073
-0.00044
-0.00039
-0.00023
-0.00029
-0.00093
-0.00118
-0.00099
-0.00103
-0.00104
-0.00128
-0.00121
-0.00129
-0.00282
-0.00137
-0.00059
-0.00202
-0.00132
-0.0011
