# Supplementary material for: Soma-localized Rab39 inhibits synaptic autophagy by controlling trafficking of Atg9 vesicles
Source: EMBO J. 2025 Aug 21;44(20):5662–93. doi: 10.1038/s44318-025-00536-8 (PMC12528412; doi:10.1038/s44318-025-00536-8)
Supplement: Supplementary file 7 — Source data Fig. 2 [file 44318_2025_536_MOESM7_ESM.zip › Figure 2/Figure 2B/Figure 2B.xlsx]

## Sheet: Raw values_lrrkKO
Depolarization (Volt)
lrrkKO	BK050;lrrkKO	BT084;lrrkKO	CD037;lrrkKO	CT022;lrrkKO	CZ119;lrrkKO	BK056;lrrkKO	BQ037;lrrkKO	BU009;lrrkKO	BW022;lrrkKO	C043;lrrkKO	CA034;lrrkKO	CK026;lrrkKO	CT030;lrrkKO	DC044;lrrkKO	DG017;lrrkKO	I087;lrrkKO	R017;lrrkKO	V054;lrrkKO	X1;lrrkKO
-0.00157	-0.0019	-0.00377	-0.00532	-0.00713	-0.00346	-0.0027	-0.005	-0.00077	-0.00479	-0.00647	-0.00483	-0.0013	-0.00291	-0.00254	-0.0031	-0.00261	-0.00189	-0.00317	-0.00197
-0.00178	-0.00125	-0.00803	-0.00427	-0.00664	-0.0062	-0.0031	-0.0006	-0.00178	-0.00198	-0.00518	-0.00287	-0.00499	-0.00277	-0.00112	-0.00211	-0.0053	-0.00275	-0.00305	-0.0025
-0.00301	-0.00458	-0.00463	-0.00559	-0.00828	-0.00179	-0.00082	-0.00521	-0.00527	-0.00399	-0.00111	-0.00487	-0.00365	-0.00213	-0.00205	-0.00361	-0.00495	-0.0014	-0.00035	-0.00135
-0.00098	-0.00418	-0.00249	-0.00434	-0.00212	-0.00206	-0.0028	-0.00327	-0.00242	-0.003	-0.00182	-0.0013	-0.00378	-0.00313	-0.00503	-0.00448	-0.00559	-0.00421	-0.00206	-0.00398
-0.00131	-0.00537	-0.00489	-0.00379	-0.00419	-0.00639	-0.00112	-0.00095	-0.00118	-0.00275	-0.00553	-0.00323	-0.00217	-0.00299	-0.0009	-0.00342	-0.00197	-0.00527	-0.00073	-0.0023
-0.00362	-0.00523		-0.00569	-0.00388	-0.00662	-0.00359	-0.00459	-0.00067	-0.00613	-0.00376	-0.0051	-0.00596	-0.00431		-0.00352	-0.00374	-0.00345	-0.00046	-0.00109
-0.00218	-0.00266		-0.00261	-0.00331	-0.00484	-0.00235	-0.00077	-0.00014		-0.00217	-0.00344				-0.00239	-0.00252	-0.00546	-0.00315	-0.00052
-0.00097	-0.00421		-0.00343	-0.0022	-0.00588	-0.00277	-0.00033	-0.00336			-0.00358				-0.00093	-0.00144	-0.00271	-0.00153
-0.00144	-0.00284					-0.00503	-0.00083											-0.00368
-0.00283	-0.00407					-0.00416
-0.00214	-0.0057					-0.00687
-0.00307	-0.00116
-0.00096
-0.00288
-0.00108
-0.00121
-0.0016
-0.00292
-0.00171
-0.00288
-0.00245
-0.00368
-0.00222
-0.00258
-0.0025
-0.00183
-0.00019
-0.00299
4.05e-05
-7.3e-05
-0.00274
3.8e-05
-0.00256
-0.00112

## Sheet: Statistics_lrrkKO
Dunnett's multiple comparisons test	Mean Diff,	95,00% CI of diff,	Below threshold?	Summary	Adjusted P Value
LRRKKO vs. BK050;LRRKKO	0.001684	0,0001238 to 0,003245	Yes	*	0.0237
LRRKKO vs. BT084;LRRKKO	0.00285	0,0006245 to 0,005076	Yes	**	0.0028
LRRKKO vs. CD037;LRRKKO	0.002468	0,0006423 to 0,004295	Yes	**	0.0012
LRRKKO vs. CT022;LRRKKO	0.002807	0,0009810 to 0,004633	Yes	***	0.0001
LRRKKO vs. CZ119;LRRKKO	0.002743	0,0009173 to 0,004570	Yes	***	0.0002
LRRKKO vs. BK056;LRRKKO	0.001298	-0,0003136 to 0,002910	No	ns	0.237
LRRKKO vs. BQ037;LRRKKO	0.0004828	-0,001259 to 0,002225	No	ns	0.9998
LRRKKO vs. BU009;LRRKKO	3.715e-05	-0,001789 to 0,001863	No	ns	>0,9999
LRRKKO vs. BW022;LRRKKO	0.001862	-0,0001961 to 0,003920	No	ns	0.113
LRRKKO vs. C043;LRRKKO	0.001808	-0,0001205 to 0,003737	No	ns	0.0862
LRRKKO vs. CA034;LRRKKO	0.001741	-8,525e-005 to 0,003567	No	ns	0.0754
LRRKKO vs. CK026;LRRKKO	0.00173	-0,0003278 to 0,003788	No	ns	0.1847
LRRKKO vs. CT030;LRRKKO	0.001128	-0,0009294 to 0,003186	No	ns	0.8148
LRRKKO vs. DC044;LRRKKO	0.0004164	-0,001809 to 0,002642	No	ns	>0,9999
LRRKKO vs. DG017;LRRKKO	0.001033	-0,0007927 to 0,002860	No	ns	0.7778
LRRKKO vs. I087;LRRKKO	0.001603	-0,0002227 to 0,003430	No	ns	0.1395
LRRKKO vs. R017;LRRKKO	0.001481	-0,0003452 to 0,003307	No	ns	0.2283
LRRKKO vs. V054;LRRKKO	0.0001084	-0,001634 to 0,001850	No	ns	>0,9999
LRRKKO vs. X1;LRRKKO	4.697e-05	-0,001882 to 0,001976	No	ns	>0,9999

## Sheet: Raw values_synjKO
Depolarization(Volt)
synjKO	BK056;synjKO	CK026;synjKO	R017;synjKO	X1;synjKO	BU009;synjKO	CD037;synjKO	BK050;synjKO	BQ037;synjKO	BS053;synjKO	BW022;synjKO	C043;synjKO	CA034;synjKO	CC033;synjKO	CT022;synjKO	CZ119;synjKO	DC044;synjKO	DH005;synjKO	I087;synjKO	V054;synjKO	BT084;synjKO	DC044;synjKO
-0.00377	-0.00718	-0.00478	-0.00525	-0.00324	-0.00194	-0.00782	-0.00297	-0.00224	-0.00236	-0.00051	-0.00291	-0.00091	-0.00241	-0.0028	-0.00033	-0.00449	-0.00137	-0.00767	-0.00134	-0.00224	-0.00522
-0.00281	-0.00833	-0.00314	-0.00457	-0.00544	-0.0012	-0.00211	-0.00233	-0.00253	-0.00187	-0.00347	-0.00182	-0.0008	-0.0039	-0.00122	-0.00311	-0.00416	-0.00252	-0.00175	-0.0019	-0.0069	-0.00236
-0.0028	-0.00735	-0.00376	-0.00444	-0.00459	-0.00402	-0.0051	-0.00242	-0.00124	-0.00178	-0.00221	-0.00547	-0.00309	-0.00199	-0.00041	-0.00176	-0.00538	-0.00472	-0.00562	-0.00594	-0.00535	-0.0021
-0.00336	-0.00354	-0.00397	-0.00582	-0.00487	-0.00493	-0.00583	-0.00129	-0.00265	-0.00166	-0.00343	-0.00289	-0.00223	-0.00335	-0.00182	-0.00287	-0.00523	-0.00316	-0.00339	-0.00147	-0.00344	-0.00515
-0.00268	-0.00678	-0.00339	-0.005	-0.00325	-0.00153	-0.0051	-0.00134	-0.00051	-0.00111	-0.00396	-0.00339	-0.00022	-0.00224	-0.00068	-0.00193	-0.00113	-0.00304	-0.00231	-0.00379	-0.0029	-0.00348
-0.00025	-0.00638	-0.00457	-0.00408	-0.00468	-0.00447	-0.003			-0.00142	-0.00251	-0.00308		-0.00159	-0.00221	-0.00246	-0.0056	-0.0031	-0.0007	-0.00458	-0.00456	-0.00533
-0.0017	-0.00547	-0.00528		-0.0042	-0.00578	-0.00444			-0.00227		-0.00493		-0.00415		-0.0031	-0.00329	-0.00415	-0.0032	-0.00139	-0.00075	-0.00426
-0.00136	-0.00536	-0.00384		-0.00439	-0.00582				-0.00084				-0.00141		-0.00099	-0.00194	-0.00308	-0.00076	-0.00094		-0.00447
-0.00179	-0.00613	-0.00371		-0.00304	-0.00253								-0.00226		-0.00082	-0.00213	-0.00277	-0.00388	-0.0011
-0.00278	-0.00495	-0.00342			-0.00647										-0.0012	-0.00288		-0.00143	-0.00189
-0.00194		-0.00553			-0.00462											-0.00146		-0.00193
-0.00167					-0.00393											-0.00535
-0.00373					-0.00517
-0.00176					-0.00378
-0.0042
-0.00237
-0.00322
-0.00168
-0.00299
-0.0028
-0.00231
-0.00431
-0.00281
-0.00116

## Sheet: Statistics_synjKO
Dunnett's multiple comparisons test	Mean Diff,	95,00% CI of diff,	Below threshold?	Summary	Adjusted P Value
synjKO vs. BK056;synjKO	0.003637	0,002124 to 0,005149	Yes	****	<0,0001
synjKO vs. CK026;synjKO	0.001616	0,0001531 to 0,003079	Yes	*	0.0185
synjKO vs. R017;synjKO	0.00235	0,0005158 to 0,004183	Yes	**	0.0028
synjKO vs. X1;synjKO	0.001678	0,0001081 to 0,003249	Yes	*	0.0263
synjKO vs. BU009;synjKO	0.001503	0,0001520 to 0,002854	Yes	*	0.0171
synjKO vs. CD037;synjKO	0.002261	0,0005352 to 0,003987	Yes	**	0.002
synjKO vs. BK050;synjKO	-0.0004404	-0,002415 to 0,001535	No	ns	>0,9999
synjKO vs. BQ037;synjKO	-0.0006764	-0,002651 to 0,001299	No	ns	0.9977
synjKO vs. BS053;synjKO	-0.0008467	-0,002487 to 0,0007935	No	ns	0.8716
synjKO vs. BW022;synjKO	0.0001713	-0,001663 to 0,002005	No	ns	>0,9999
synjKO vs. C043;synjKO	0.0009882	-0,0007377 to 0,002714	No	ns	0.7578
synjKO vs. CA034;synjKO	-0.00106	-0,003035 to 0,0009146	No	ns	0.8337
synjKO vs. CC033;synjKO	7.847e-05	-0,001492 to 0,001649	No	ns	>0,9999
synjKO vs. CT022;synjKO	-0.0009871	-0,002821 to 0,0008467	No	ns	0.831
synjKO vs. CZ119;synjKO	-0.0006534	-0,002166 to 0,0008588	No	ns	0.9699
synjKO vs. DC044;synjKO	0.001076	-0,0003442 to 0,002497	No	ns	0.3197
synjKO vs. DH005;synjKO	0.0005907	-0,0009797 to 0,002161	No	ns	0.9929
synjKO vs. I087;synjKO	0.0004569	-0,001006 to 0,001920	No	ns	0.9993
synjKO vs. V054;synjKO	-7.642e-05	-0,001589 to 0,001436	No	ns	>0,9999
synjKO vs. BT084;synjKO	0.001224	-0,0005020 to 0,002950	No	ns	0.4234
synjKO vs. DC044;synjKO	0.001536	-0,0001044 to 0,003176	No	ns	0.0868
