# Supplementary material for: Soma-localized Rab39 inhibits synaptic autophagy by controlling trafficking of Atg9 vesicles
Source: EMBO J. 2025 Aug 21;44(20):5662–93. doi: 10.1038/s44318-025-00536-8 (PMC12528412; doi:10.1038/s44318-025-00536-8)
Supplement: Supplementary file 8 — Source data Fig. 3 [file 44318_2025_536_MOESM8_ESM.zip]

Archive with 70 entries (51 files):
- Figure 3/
- Figure 3/.DS_Store
- __MACOSX/Figure 3/._.DS_Store
- Figure 3/Figure 3K/
- Figure 3/Figure 3L/
- Figure 3/Figure 3E/
- Figure 3/Figure 3B/
- Figure 3/Figure 3P/
- Figure 3/Figure 3C/
- Figure 3/Figure 3D/
- Figure 3/Figure 3M/
- Figure 3/Figure 3J/
- Figure 3/Figure 3Q/
- Figure 3/Figure 3O/
- Figure 3/Figure 3H/
- Figure 3/Figure 3A/
- Figure 3/Figure 3F/
- Figure 3/Figure 3R/
- Figure 3/Figure 3G/
- Figure 3/Figure 3I/
- Figure 3/Figure 3N/
- Figure 3/Figure 3K/Figure 3K.xlsx
- __MACOSX/Figure 3/Figure 3K/._Figure 3K.xlsx
- Figure 3/Figure 3L/w1118_UASGFPmchrAtg8.tif
- __MACOSX/Figure 3/Figure 3L/._w1118_UASGFPmchrAtg8.tif
- Figure 3/Figure 3L/rab39KO_57C10_UASGFPmchrAtg8.tif
- __MACOSX/Figure 3/Figure 3L/._rab39KO_57C10_UASGFPmchrAtg8.tif
- Figure 3/Figure 3E/Figure 3E.xlsx
- __MACOSX/Figure 3/Figure 3E/._Figure 3E.xlsx
- Figure 3/Figure 3B/rab39KO.tif
- Figure 3/Figure 3B/.DS_Store
- __MACOSX/Figure 3/Figure 3B/._.DS_Store
- Figure 3/Figure 3B/w1118.tif
- Figure 3/Figure 3P/rab39KO.tif
- Figure 3/Figure 3P/w1118.tif
- __MACOSX/Figure 3/Figure 3P/._w1118.tif
- Figure 3/Figure 3C/rab39KO_UASRab39WT.tif
- Figure 3/Figure 3C/UASRab39WT.tif
- Figure 3/Figure 3D/rab39KO_UASAtg3RNAi.tif
- __MACOSX/Figure 3/Figure 3D/._rab39KO_UASAtg3RNAi.tif
- Figure 3/Figure 3D/w1118_UASAtg3RNAi.tif
- __MACOSX/Figure 3/Figure 3D/._w1118_UASAtg3RNAi.tif
- Figure 3/Figure 3M/Figure 3M.xlsx
- __MACOSX/Figure 3/Figure 3M/._Figure 3M.xlsx
- Figure 3/Figure 3J/Figure 3J.xlsx
- __MACOSX/Figure 3/Figure 3J/._Figure 3J.xlsx
- Figure 3/Figure 3Q/rab39KO_EndoADA.tif
- Figure 3/Figure 3Q/EndoADA.tif
- Figure 3/Figure 3O/Figure 3O.xlsx
- __MACOSX/Figure 3/Figure 3O/._Figure 3O.xlsx
- Figure 3/Figure 3H/rab39KO.tif
- __MACOSX/Figure 3/Figure 3H/._rab39KO.tif
- Figure 3/Figure 3H/w1118.tif
- __MACOSX/Figure 3/Figure 3H/._w1118.tif
- Figure 3/Figure 3A/rab39KO.tif
- __MACOSX/Figure 3/Figure 3A/._rab39KO.tif
- Figure 3/Figure 3A/w1118.tif
- __MACOSX/Figure 3/Figure 3A/._w1118.tif
- Figure 3/Figure 3F/Figure 3F.xlsx
- __MACOSX/Figure 3/Figure 3F/._Figure 3F.xlsx
- Figure 3/Figure 3R/Figure 3R.xlsx
- __MACOSX/Figure 3/Figure 3R/._Figure 3R.xlsx
- Figure 3/Figure 3G/Figure 3G.xlsx
- __MACOSX/Figure 3/Figure 3G/._Figure 3G.xlsx
- Figure 3/Figure 3I/Figure 3I.xlsx
- __MACOSX/Figure 3/Figure 3I/._Figure 3I.xlsx
- Figure 3/Figure 3N/rab39KO_57C10_UASnsybslowFT.tif
- __MACOSX/Figure 3/Figure 3N/._rab39KO_57C10_UASnsybslowFT.tif
- Figure 3/Figure 3N/w1118_57C10_UASnsybslowFT.tif
- __MACOSX/Figure 3/Figure 3N/._w1118_57C10_UASnsybslowFT.tif
