# Supplementary material for: Soma-localized Rab39 inhibits synaptic autophagy by controlling trafficking of Atg9 vesicles
Source: EMBO J. 2025 Aug 21;44(20):5662–93. doi: 10.1038/s44318-025-00536-8 (PMC12528412; doi:10.1038/s44318-025-00536-8)
Supplement: Supplementary file 8 — Source data Fig. 3 [file 44318_2025_536_MOESM8_ESM.zip › Figure 3/Figure 3K/Figure 3K.xlsx]

## Sheet: Sheet1
Speed of atg8 in axon
CTRL	Rab39KO
0.091	0.096
0.055	0.088
0.056	0.19
	0.064
	0.055
	0.12
	0.055
	0.0408
	0.084
	0.097
