# Supplementary material for: Soma-localized Rab39 inhibits synaptic autophagy by controlling trafficking of Atg9 vesicles
Source: EMBO J. 2025 Aug 21;44(20):5662–93. doi: 10.1038/s44318-025-00536-8 (PMC12528412; doi:10.1038/s44318-025-00536-8)
Supplement: Supplementary file 8 — Source data Fig. 3 [file 44318_2025_536_MOESM8_ESM.zip › Figure 3/Figure 3E/Figure 3E.xlsx]

## Sheet: Sheet1
Atg8 dot number/ Bouton area
CTRL	Rab39KO
0	0.00769231
0.00333333	0.012
0.00342466	0.0133333
0.0035461	0.0140845
0.00367647	0.0204918
0.00869565	0.0296296
0.01	0.031746
0.0145122	0.0252101
