# Supplementary material for: Soma-localized Rab39 inhibits synaptic autophagy by controlling trafficking of Atg9 vesicles
Source: EMBO J. 2025 Aug 21;44(20):5662–93. doi: 10.1038/s44318-025-00536-8 (PMC12528412; doi:10.1038/s44318-025-00536-8)
Supplement: Supplementary file 8 — Source data Fig. 3 [file 44318_2025_536_MOESM8_ESM.zip › Figure 3/Figure 3M/Figure 3M.xlsx]

## Sheet: Sheet1
RFP/GFP integrated density in NMJ boutons
CTRL	Rab39KO
0.717024	0.767459
0.728499	0.820215
0.742336	0.824978
0.760096	0.867319
0.774755	0.879793
0.776831	0.898306
0.783979	0.902505
0.808864	0.942055
0.825988	0.949604
0.848421	0.97467
0.741767	0.78074
0.748156	0.82472
0.773245	0.828653
0.793526	0.839672
0.850797	0.839672
	0.852336
