# Supplementary material for: Soma-localized Rab39 inhibits synaptic autophagy by controlling trafficking of Atg9 vesicles
Source: EMBO J. 2025 Aug 21;44(20):5662–93. doi: 10.1038/s44318-025-00536-8 (PMC12528412; doi:10.1038/s44318-025-00536-8)
Supplement: Supplementary file 8 — Source data Fig. 3 [file 44318_2025_536_MOESM8_ESM.zip › Figure 3/Figure 3O/Figure 3O.xlsx]

## Sheet: Sheet1
Ratio Red/Blue FT::nsyb
CTRL	Rab39KO
0.584053	0.885229
0.661736	0.679769
0.651454	0.717772
0.713736	0.790224
0.808295	0.785768
0.638244	0.719262
0.715546	1.03455
0.553759	0.75655
0.619707	0.669472
0.578505	0.80852
0.532632	0.914809
0.621311	0.784777
