# Supplementary material for: Soma-localized Rab39 inhibits synaptic autophagy by controlling trafficking of Atg9 vesicles
Source: EMBO J. 2025 Aug 21;44(20):5662–93. doi: 10.1038/s44318-025-00536-8 (PMC12528412; doi:10.1038/s44318-025-00536-8)
Supplement: Supplementary file 8 — Source data Fig. 3 [file 44318_2025_536_MOESM8_ESM.zip › Figure 3/Figure 3F/Figure 3F.xlsx]

## Sheet: Sheet1
Atg8 dot number/ Bouton area
CTRL	Rab39KO	Rab39KO;UASRab39WT	UASRab39WT
0.00279564	0.00352113	0.00401123	0.00835771
0.00348189	0.0191278	0.004363	0.00897129
0.00785855	0.0200301	0.00737463	0.00955718
0.00825423	0.0207727	0.00799361	0.0100942
0.0117142	0.0253485	0.0139795	0.010211
0.019253	0.0275198	0.0156658	0.0122926
0.00289519	0	0	0.00336022
0.00870827	0.00716589	0.0106007	0.0137325
0.0108225	0.0207612	0.0108303	0.0141543
0.0127632	0.0358551	0.0154273	0.0239316
