# Supplementary material for: Soma-localized Rab39 inhibits synaptic autophagy by controlling trafficking of Atg9 vesicles
Source: EMBO J. 2025 Aug 21;44(20):5662–93. doi: 10.1038/s44318-025-00536-8 (PMC12528412; doi:10.1038/s44318-025-00536-8)
Supplement: Supplementary file 8 — Source data Fig. 3 [file 44318_2025_536_MOESM8_ESM.zip › Figure 3/Figure 3R/Figure 3R.xlsx]

## Sheet: Sheet1
Atg8 dot number/Bouton Area
Rab39KO	Rab39KO;UASEndoADA;endoA-/-	CTRL	UASEndoADA;endoA-/-
0.0141212	0	0	0.015544
0.0124455	0	0.00387597	0.0167364
0.0134228	0.00495295	0.00682128	0.00653595
0.0134409	0.00634518	0.00714796	0.00473934
0.0143575	0.00728332	0.00852152	0.0134529
0.0153885	0.00788022	0.00983768	0
0.0158228	0.00879121	0.0119617
0.0167154	0.00987654	0.0147725
0.0259853	0.0108933	0.0181918
0.0309598	0.0148957	0.0177039
0.0328947	0.0258621	0.0142857
0.0241935	0.00465116	0.00480769
