# Supplementary material for: Soma-localized Rab39 inhibits synaptic autophagy by controlling trafficking of Atg9 vesicles
Source: EMBO J. 2025 Aug 21;44(20):5662–93. doi: 10.1038/s44318-025-00536-8 (PMC12528412; doi:10.1038/s44318-025-00536-8)
Supplement: Supplementary file 8 — Source data Fig. 3 [file 44318_2025_536_MOESM8_ESM.zip › Figure 3/Figure 3G/Figure 3G.xlsx]

## Sheet: Sheet1
Atg8 dot number/ Bouton area
CTRL	Rab39KO	Atg3Rnai	Rab39KO;;Atg3Rnai
0	0.0140696	0	0
0.00995355	0.0193112	0	0
0.0109329	0.0213751	0	0
0.0124805	0.0329257	0	0.00793651
0.0148258	0.0355114	0.0075188	0.00854701
0.0157778	0.04095	0.00925926	0.00990099
