# Supplementary material for: Soma-localized Rab39 inhibits synaptic autophagy by controlling trafficking of Atg9 vesicles
Source: EMBO J. 2025 Aug 21;44(20):5662–93. doi: 10.1038/s44318-025-00536-8 (PMC12528412; doi:10.1038/s44318-025-00536-8)
Supplement: Supplementary file 8 — Source data Fig. 3 [file 44318_2025_536_MOESM8_ESM.zip › Figure 3/Figure 3I/Figure 3I.xlsx]

## Sheet: Sheet1
Atg8 dot number/Axon length
CTRL	Rab39KO
0.0163934	0.0144928
0.016129	0.0178571
0.00980392	0.02
0.0185185	0.0454545
0.02	0.0576923
0.0192308	0.0483871
0.0175439	0.0192308
0	0.0294118
0.02	0.0566038
0	0.0151515
0.0208333	0.0408163
0.0144928	0
0.016129	0.0175439
0.03125	0.015873
	0.0166667
