# Supplementary material for: Soma-localized Rab39 inhibits synaptic autophagy by controlling trafficking of Atg9 vesicles
Source: EMBO J. 2025 Aug 21;44(20):5662–93. doi: 10.1038/s44318-025-00536-8 (PMC12528412; doi:10.1038/s44318-025-00536-8)
Supplement: Supplementary file 9 — Source data Fig. 4 [file 44318_2025_536_MOESM9_ESM.zip]

Archive with 9 entries (6 files):
- Figure 4/
- Figure 4/Figure 4E/
- Figure 4/.DS_Store
- __MACOSX/Figure 4/._.DS_Store
- Figure 4/Figure 4A/
- Figure 4/Figure 4E/Figure 4E.xlsx
- __MACOSX/Figure 4/Figure 4E/._Figure 4E.xlsx
- Figure 4/Figure 4A/Figure 4A.xlsx
- __MACOSX/Figure 4/Figure 4A/._Figure 4A.xlsx
