# Supplementary material for: Soma-localized Rab39 inhibits synaptic autophagy by controlling trafficking of Atg9 vesicles
Source: EMBO J. 2025 Aug 21;44(20):5662–93. doi: 10.1038/s44318-025-00536-8 (PMC12528412; doi:10.1038/s44318-025-00536-8)
Supplement: Supplementary file 9 — Source data Fig. 4 [file 44318_2025_536_MOESM9_ESM.zip › Figure 4/Figure 4E/Figure 4E.xlsx]

## Sheet: Sheet1
Quantal content
CTRL	Rab39KO	UAS-Rab39WT	Rab39KO; UAS-Rab39WT
61.9502	29.9006	41.6913	65.425
96.4836	39.2891	59.8081	62.5659
94.7251	31.6077	53.0943	63.4786
75.7136	71.6999	49.5111	55.1699
74.6923	68.784	47.0947	43.8463
75.6952	60.6253	51.1463	78.1599
57.3234	65.1901	58.1188	99.9562
66.0789	63.1845	50.4452	105.405
68.1792	80.7309	59.3263	83.5567
	42.6762	56.4776	90.8795
			71.9224
