# Supplementary material for: Soma-localized Rab39 inhibits synaptic autophagy by controlling trafficking of Atg9 vesicles
Source: EMBO J. 2025 Aug 21;44(20):5662–93. doi: 10.1038/s44318-025-00536-8 (PMC12528412; doi:10.1038/s44318-025-00536-8)
Supplement: Supplementary file 9 — Source data Fig. 4 [file 44318_2025_536_MOESM9_ESM.zip › Figure 4/Figure 4A/Figure 4A.xlsx]

## Sheet: Sheet1
EJC amplitude (nA)
CTRL	Rab39KO	UAS-Rab39WT	Rab39KO; UAS-Rab39WT
86.1629	42.7062	63.0033	94.9574
134.193	56.1155	90.3812	90.8077
131.748	45.1445	80.2353	92.1323
105.306	102.407	74.8205	80.0732
103.885	98.2423	71.1689	63.6382
105.28	86.5894	77.2915	113.441
79.7278	93.1091	87.8283	145.076
91.9052	90.2447	76.232	152.984
94.8265	115.306	89.653	121.274
	60.9532	85.348	131.902
			104.388
