# Supplementary material for: Soma-localized Rab39 inhibits synaptic autophagy by controlling trafficking of Atg9 vesicles
Source: EMBO J. 2025 Aug 21;44(20):5662–93. doi: 10.1038/s44318-025-00536-8 (PMC12528412; doi:10.1038/s44318-025-00536-8)
Supplement: Supplementary file 10 — Source data Fig. 5 [file 44318_2025_536_MOESM10_ESM.zip]

Archive with 21 entries (14 files):
- Figure 5/
- Figure 5/.DS_Store
- __MACOSX/Figure 5/._.DS_Store
- Figure 5/Figure 5A/
- Figure 5/Figure 5F/
- Figure 5/Figure 5C/
- Figure 5/Figure 5D/
- Figure 5/Figure 5E/
- Figure 5/Figure 5B/
- Figure 5/Figure 5A/w1118.tif
- __MACOSX/Figure 5/Figure 5A/._w1118.tif
- Figure 5/Figure 5F/Figure 5F.xlsx
- __MACOSX/Figure 5/Figure 5F/._Figure 5F.xlsx
- Figure 5/Figure 5C/rab39KO_UASRab39WT.tif
- __MACOSX/Figure 5/Figure 5C/._rab39KO_UASRab39WT.tif
- Figure 5/Figure 5D/rab39KO_UASRAB39CA.tif
- __MACOSX/Figure 5/Figure 5D/._rab39KO_UASRAB39CA.tif
- Figure 5/Figure 5E/rab39KO_UASRab39DN.tif
- __MACOSX/Figure 5/Figure 5E/._rab39KO_UASRab39DN.tif
- Figure 5/Figure 5B/rab39KO.tif
- __MACOSX/Figure 5/Figure 5B/._rab39KO.tif
