# Supplementary material for: Soma-localized Rab39 inhibits synaptic autophagy by controlling trafficking of Atg9 vesicles
Source: EMBO J. 2025 Aug 21;44(20):5662–93. doi: 10.1038/s44318-025-00536-8 (PMC12528412; doi:10.1038/s44318-025-00536-8)
Supplement: Supplementary file 10 — Source data Fig. 5 [file 44318_2025_536_MOESM10_ESM.zip › Figure 5/Figure 5F/Figure 5F.xlsx]

## Sheet: Sheet1
Atg8 dot number/ Bouton Area
CTRL	Rab39KO	Rab39KO;UASRab39WT	Rab39KO;;UASRab39Q69L	Rab39KO;;UASRab39S23N
0	0.0121951	0	0	0.0070922
0.00502513	0.0132743	0	0.00393701	0.0129032
0.00662252	0.0154639	0.00392157	0.00732601	0.0144928
0.00917431	0.020202	0.00485437	0.00909091	0.015
0.00970874	0.0285714	0.0078125	0.0141509	0.0210084
0.0195122	0.0329218	0.012931	0.0234375	0.0215517
0.0223464	0.0371901	0.0131579	0.00403226	0.0223214
0.0273224	0.037234	0.0172414	0.00355872	0.0269058
0	0.010274	0.00719425	0	0.0158103
0	0.024	0.00569801	0.0114504	0.00714286
0.00772201	0.0251046	0	0.0158103	0.0222222
0.0110701	0.0337553	0.00623053	0.00851064	0.0217391
