# Supplementary material for: Soma-localized Rab39 inhibits synaptic autophagy by controlling trafficking of Atg9 vesicles
Source: EMBO J. 2025 Aug 21;44(20):5662–93. doi: 10.1038/s44318-025-00536-8 (PMC12528412; doi:10.1038/s44318-025-00536-8)
Supplement: Supplementary file 11 — Source data Fig. 6 [file 44318_2025_536_MOESM11_ESM.zip]

Archive with 18 entries (14 files):
- Figure 6/
- Figure 6/.DS_Store
- __MACOSX/Figure 6/._.DS_Store
- Figure 6/Figure 6A/
- Figure 6/Figure 6B/
- Figure 6/Figure 6C/
- Figure 6/Figure 6A/.DS_Store
- __MACOSX/Figure 6/Figure 6A/._.DS_Store
- Figure 6/Figure 6A/eYFP-Rab39.tif
- __MACOSX/Figure 6/Figure 6A/._eYFP-Rab39.tif
- Figure 6/Figure 6A/w1118.tif
- __MACOSX/Figure 6/Figure 6A/._w1118.tif
- Figure 6/Figure 6B/w1118.tif
- __MACOSX/Figure 6/Figure 6B/._w1118.tif
- Figure 6/Figure 6B/eYFPRab39.tif
- __MACOSX/Figure 6/Figure 6B/._eYFPRab39.tif
- Figure 6/Figure 6C/Figure 6C.xlsx
- __MACOSX/Figure 6/Figure 6C/._Figure 6C.xlsx
