# Supplementary material for: Soma-localized Rab39 inhibits synaptic autophagy by controlling trafficking of Atg9 vesicles
Source: EMBO J. 2025 Aug 21;44(20):5662–93. doi: 10.1038/s44318-025-00536-8 (PMC12528412; doi:10.1038/s44318-025-00536-8)
Supplement: Supplementary file 11 — Source data Fig. 6 [file 44318_2025_536_MOESM11_ESM.zip › Figure 6/Figure 6C/Figure 6C.xlsx]

## Sheet: Sheet1
GFP mean intensity/Fold difference
CTRL_soma	eYFPRab39_soma	CTRL_NMJ	eYFPRab39_NMJ
0.96	2.72	0.96	1.1
1.02	3.36	0.8	1
0.91	2.98	0.99	1.06
0.99	3.01	0.97	1.15
1.08	2.98	0.93	1.38
