# Supplementary material for: Soma-localized Rab39 inhibits synaptic autophagy by controlling trafficking of Atg9 vesicles
Source: EMBO J. 2025 Aug 21;44(20):5662–93. doi: 10.1038/s44318-025-00536-8 (PMC12528412; doi:10.1038/s44318-025-00536-8)
Supplement: Supplementary file 12 — Source data Fig. 7 [file 44318_2025_536_MOESM12_ESM.zip]

Archive with 48 entries (34 files):
- Figure 7/
- Figure 7/Figure 7M/
- Figure 7/Figure 7D/
- Figure 7/Figure 7C/
- Figure 7/Figure 7B/
- Figure 7/Figure 7E/
- Figure 7/Figure 7L/
- Figure 7/Figure 7K/
- Figure 7/.DS_Store
- __MACOSX/Figure 7/._.DS_Store
- Figure 7/Figure 7N/
- Figure 7/Figure 7G/
- Figure 7/Figure 7F/
- Figure 7/Figure 7A/
- Figure 7/Figure 7H/
- Figure 7/Figure 7O/
- Figure 7/Figure 7M/Figure 7M.xlsx
- __MACOSX/Figure 7/Figure 7M/._Figure 7M.xlsx
- Figure 7/Figure 7D/rab39KO_BU009.tif
- __MACOSX/Figure 7/Figure 7D/._rab39KO_BU009.tif
- Figure 7/Figure 7C/rab39KO_shot3.tif
- Figure 7/Figure 7B/rab39KO.tif
- __MACOSX/Figure 7/Figure 7B/._rab39KO.tif
- Figure 7/Figure 7E/rab39KO_R017.tif
- __MACOSX/Figure 7/Figure 7E/._rab39KO_R017.tif
- Figure 7/Figure 7L/rab39KO.tif
- __MACOSX/Figure 7/Figure 7L/._rab39KO.tif
- Figure 7/Figure 7L/rab39KO Projected Kymograph.tif
- __MACOSX/Figure 7/Figure 7L/._rab39KO Projected Kymograph.tif
- Figure 7/Figure 7K/.DS_Store
- __MACOSX/Figure 7/Figure 7K/._.DS_Store
- Figure 7/Figure 7K/CTRL.tif
- __MACOSX/Figure 7/Figure 7K/._CTRL.tif
- Figure 7/Figure 7K/CTRL (Projected Kymograph).tif
- __MACOSX/Figure 7/Figure 7K/._CTRL (Projected Kymograph).tif
- Figure 7/Figure 7N/Figure 7N.xlsx
- __MACOSX/Figure 7/Figure 7N/._Figure 7N.xlsx
- Figure 7/Figure 7G/Figure 7G.xlsx
- __MACOSX/Figure 7/Figure 7G/._Figure 7G.xlsx
- Figure 7/Figure 7F/rab39KO_shot3_shot+.tif
- Figure 7/Figure 7A/.DS_Store
- __MACOSX/Figure 7/Figure 7A/._.DS_Store
- Figure 7/Figure 7A/w1118.tif
- __MACOSX/Figure 7/Figure 7A/._w1118.tif
- Figure 7/Figure 7H/Figure 7H.xlsx
- __MACOSX/Figure 7/Figure 7H/._Figure 7H.xlsx
- Figure 7/Figure 7O/Figure 7O.xlsx
- __MACOSX/Figure 7/Figure 7O/._Figure 7O.xlsx
