# Supplementary material for: Soma-localized Rab39 inhibits synaptic autophagy by controlling trafficking of Atg9 vesicles
Source: EMBO J. 2025 Aug 21;44(20):5662–93. doi: 10.1038/s44318-025-00536-8 (PMC12528412; doi:10.1038/s44318-025-00536-8)
Supplement: Supplementary file 12 — Source data Fig. 7 [file 44318_2025_536_MOESM12_ESM.zip › Figure 7/Figure 7M/Figure 7M.xlsx]

## Sheet: Sheet1
Number of vesicles per axon
CTRL	Rab39KO
3	5
0	6
3	6
2	6
1	6
4	5
3	4
3	3
2	3
2	5
1	3
4	3
