# Supplementary material for: Soma-localized Rab39 inhibits synaptic autophagy by controlling trafficking of Atg9 vesicles
Source: EMBO J. 2025 Aug 21;44(20):5662–93. doi: 10.1038/s44318-025-00536-8 (PMC12528412; doi:10.1038/s44318-025-00536-8)
Supplement: Supplementary file 12 — Source data Fig. 7 [file 44318_2025_536_MOESM12_ESM.zip › Figure 7/Figure 7N/Figure 7N.xlsx]

## Sheet: Sheet1
Fraction of vesicles
	CTRL	Rab39KO
Anterograde	0.786	0.764
Retrograde	0.143	0.109
Stationary	0.071	0.127
