# Supplementary material for: Soma-localized Rab39 inhibits synaptic autophagy by controlling trafficking of Atg9 vesicles
Source: EMBO J. 2025 Aug 21;44(20):5662–93. doi: 10.1038/s44318-025-00536-8 (PMC12528412; doi:10.1038/s44318-025-00536-8)
Supplement: Supplementary file 12 — Source data Fig. 7 [file 44318_2025_536_MOESM12_ESM.zip › Figure 7/Figure 7G/Figure 7G.xlsx]

## Sheet: Sheet1
Atg8 dot number/bouton area
CTRL	Rab39KO	Rab39KO;shot3/-	Rab39KO;shotBU009/+	Rab39KO;shotR017/+	Rab39KO;shot3/- ;shot/+
0.00403063	0.00799361	0	0.0044405	0.00379075	0.0165289
0.00720981	0.00957854	0	0.00459348	0.00425532	0.0176056
0.00810701	0.0104895	0	0.00665336	0.00439754	0.018357
0.00874891	0.0123609	0.00367512	0.00775494	0.00959693	0.0186916
0.0115031	0.0204499	0.00388954	0.0122249	0.0180343	0.0225124
0.0119761	0.0255973	0.00740741	0.0123102	0.0206101	0.0338066
0.0121951	0.0256316	0.0084674	0	0	0.0339175
0.0131868	0.0270416	0.0144023	0.00471476	0	0.0489716
0.00336247	0.00887311	0	0.012605	0.00501253	0.00492611
0.00429553	0.0110619	0			0.00707214
0.00622859	0.0132509	0.00760456			0.012474
0	0.0139276	0.00829531			0.0175901
0.0054615	0.0157233	0.00941176			0.020008
0.00754717	0.0304414				0.0211417
0.00769231	0.00387597
0.00913242	0.00761035
0.0157047	0.0146199
	0.01716
	0.0218627
	0.0304613
