# Supplementary material for: Soma-localized Rab39 inhibits synaptic autophagy by controlling trafficking of Atg9 vesicles
Source: EMBO J. 2025 Aug 21;44(20):5662–93. doi: 10.1038/s44318-025-00536-8 (PMC12528412; doi:10.1038/s44318-025-00536-8)
Supplement: Supplementary file 12 — Source data Fig. 7 [file 44318_2025_536_MOESM12_ESM.zip › Figure 7/Figure 7O/Figure 7O.xlsx]

## Sheet: Sheet1
Speed of vesicles
CTRL	Rab39KO
0.0138667	0.0667667
0.169033	0.0403636
0.104074	0.0155789
0.109682	0.100759
0.0988667	0.0425185
0.0191667	0.0871111
0.0414667	0.0453333
0.0922333	0.0145556
0.017	0.0846
0.025	0.048087
0.113842	0.0637667
0.0399412	0.0155333
0.0338519	0.125286
0.0195185	0.0186667
0.0339474	0.0043
0.0250476	0.0357
0.0169667	0.0343333
0.0288621	0.045
0.109267	0.0160333
0.0037	0.1
0.0841429	0.0314
0.0196	0.0331667
0.0941	0.00860714
0.0677667	0.0327
0.0193333	0.00056667
0.0639	0.0673
	0.0110333
	0.14225
	0.109167
	0.131533
	0.0246
	0.0109333
	0.15575
	0.00273333
	0.0242667
	0.0124
	0.0607333
	0.0411
	0.0672222
	0.0628
	0.0561
	0.0122
	0.0912333
	0.0145
	0.0208
	0.0266
	0.0205667
