# Supplementary material for: Soma-localized Rab39 inhibits synaptic autophagy by controlling trafficking of Atg9 vesicles
Source: EMBO J. 2025 Aug 21;44(20):5662–93. doi: 10.1038/s44318-025-00536-8 (PMC12528412; doi:10.1038/s44318-025-00536-8)
Supplement: Supplementary file 13 — Source data Fig. 8 [file 44318_2025_536_MOESM13_ESM.zip]

Archive with 21 entries (16 files):
- Figure 8/
- Figure 8/Figure 8A/
- Figure 8/.DS_Store
- __MACOSX/Figure 8/._.DS_Store
- Figure 8/Figure 8D/
- Figure 8/Figure 8C/
- Figure 8/Figure 8B/
- Figure 8/Figure 8A/rab39KO.tif
- __MACOSX/Figure 8/Figure 8A/._rab39KO.tif
- Figure 8/Figure 8A/CTRL.tif
- __MACOSX/Figure 8/Figure 8A/._CTRL.tif
- Figure 8/Figure 8D/Figure 8D.xlsx
- __MACOSX/Figure 8/Figure 8D/._Figure 8D.xlsx
- Figure 8/Figure 8C/rab39KO.tif
- __MACOSX/Figure 8/Figure 8C/._rab39KO.tif
- Figure 8/Figure 8C/.DS_Store
- __MACOSX/Figure 8/Figure 8C/._.DS_Store
- Figure 8/Figure 8C/CTRL.tif
- __MACOSX/Figure 8/Figure 8C/._CTRL.tif
- Figure 8/Figure 8B/Figure 8B.xlsx
- __MACOSX/Figure 8/Figure 8B/._Figure 8B.xlsx
