# Supplementary material for: Soma-localized Rab39 inhibits synaptic autophagy by controlling trafficking of Atg9 vesicles
Source: EMBO J. 2025 Aug 21;44(20):5662–93. doi: 10.1038/s44318-025-00536-8 (PMC12528412; doi:10.1038/s44318-025-00536-8)
Supplement: Supplementary file 13 — Source data Fig. 8 [file 44318_2025_536_MOESM13_ESM.zip › Figure 8/Figure 8D/Figure 8D.xlsx]

## Sheet: Sheet1
Time (s)	CTRL										rab39KO
0.091	0.0108057	0.0219916	0.000924928	0.0032786	0.0160214	0.0157476	0.00914781	0.00885587	0.00663186		0.00530635	0.00609954	0.00237631	0.00718171	0.00517811	0.018927	0.00302178	0.0102129	0.0153402
2.515	0.0183873	0.0407592	0.00855554	0.0189783	0.0480478	0.0432618	0.0192614	0.0197088	0.0158938		0.0106576	0.0115768	0.0120051	0.0218178	0.0180724	0.0415131	0.0123077	0.0347695	0.0470881
3.627	0.0465021	0.0441755	0.0152886	0.0279387	0.108918	0.0626339	0.0383777	0.0316359	0.0311533		0.0236087	0.0265422	0.0158442	0.0472222	0.0253936	0.0835232	0.0243949	0.0662712	0.0616153
4.737	0.0598865	0.0695765	0.0198536	0.0479751	0.132857	0.0860732	0.054207	0.0543168	0.0374016		0.0386387	0.0358299	0.0178892	0.0534276	0.0418095	0.0933351	0.0453006	0.113888	0.114262
5.847	0.0543329	0.0839638	0.0276238	0.0697036	0.141618	0.0890661	0.0680337	0.0692881	0.0445174		0.0447078	0.0470529	0.0307767	0.0720255	0.0604685	0.13694	0.0491266	0.103306	0.16379
6.957	0.084364	0.106007	0.0386596	0.0662346	0.140755	0.134064	0.0715204	0.0754604	0.0617039		0.0756153	0.0504591	0.040002	0.0816118	0.0588296	0.176307	0.0555038	0.157093	0.210523
8.069	0.0818055	0.110651	0.0477111	0.0865798	0.182492	0.149873	0.0820494	0.0879732	0.091659		0.095095	0.0588887	0.041648	0.0977652	0.0851005	0.170987	0.0625733	0.19421	0.151114
9.179	0.0740067	0.150773	0.0569772	0.0925315	0.166232	0.19407	0.0729926	0.103332	0.0831529		0.101429	0.0808779	0.0500755	0.108175	0.0951301	0.175108	0.0982962	0.191356	0.223145
10.291	0.0910371	0.138794	0.0814738	0.0982693	0.247717	0.172266	0.113842	0.101864	0.0709229		0.119475	0.0888564	0.0585857	0.148131	0.107898	0.192655	0.0822195	0.226175	0.202094
11.401	0.114947	0.163139	0.0940274	0.14157	0.192862	0.172044	0.114775	0.155086	0.0819609		0.137251	0.118194	0.0610153	0.130734	0.120648	0.216284	0.100901	0.265218	0.232973
12.513	0.118743	0.185077	0.0934864	0.135032	0.222082	0.215257	0.117314	0.12589	0.13987		0.161143	0.131864	0.0754852	0.159217	0.127121	0.236162	0.103124	0.248101	0.245407
13.627	0.139016	0.181352	0.119365	0.155513	0.211406	0.241613	0.119006	0.148401	0.104129		0.160234	0.123953	0.102039	0.123968	0.164409	0.224374	0.141833	0.278796	0.17785
14.737	0.11987	0.195396	0.133984	0.17194	0.165285	0.269164	0.154354	0.192107	0.124998		0.168243	0.141255	0.0789564	0.146508	0.158877	0.229003	0.161831	0.35354	0.32357
15.847	0.168683	0.180075	0.107312	0.202559	0.195772	0.252283	0.180908	0.134807	0.132138		0.194638	0.18574	0.110043	0.150715	0.20216	0.235303	0.17187	0.383361	0.242642
16.959	0.137848	0.231193	0.172617	0.214209	0.229813	0.256369	0.180892	0.127908	0.143985		0.189199	0.192909	0.0718066	0.157708	0.159119	0.25507	0.162689	0.366716	0.296365
18.069	0.170009	0.225839	0.141628	0.224452	0.291945	0.259366	0.190321	0.181795	0.158079		0.183841	0.192602	0.0996994	0.16593	0.192758	0.255159	0.209186	0.389492	0.254422
19.181	0.158381	0.217729	0.151003	0.228317	0.235883	0.251767	0.193286	0.182062	0.130171		0.184162	0.189654	0.10607	0.181941	0.168201	0.311306	0.2121	0.353625	0.286902
20.291	0.191301	0.191731	0.175698	0.214588	0.249963	0.278778	0.165519	0.213302	0.173409		0.215004	0.173337	0.133779	0.236167	0.195035	0.267604	0.185144	0.379182	0.238658
21.401	0.177539	0.272543	0.149294	0.224556	0.253711	0.265707	0.187512	0.222983	0.212304		0.223641	0.272489	0.123622	0.256472	0.252755	0.31823	0.208441	0.416624	0.292355
22.511	0.19197	0.229667	0.1662	0.205962	0.247202	0.319148	0.201651	0.209081	0.16821		0.246254	0.251088	0.144313	0.20772	0.237126	0.263691	0.271798	0.362859	0.316112
23.621	0.21124	0.305248	0.196826	0.21725	0.25025	0.204393	0.192769	0.217164	0.176984		0.268032	0.264934	0.172454	0.182685	0.228937	0.297469	0.190806	0.396521	0.300274
24.731	0.174453	0.246022	0.198639	0.241853	0.245698	0.420352	0.144581	0.282396	0.174542		0.244372	0.318897	0.169121	0.159136	0.256265	0.272212	0.215634	0.406966	0.295689
25.841	0.179456	0.259044	0.210899	0.235418	0.19641	0.383044	0.191363	0.24132	0.189435		0.274741	0.237094	0.148935	0.15716	0.223392	0.335241	0.202103	0.469951	0.30283
26.951	0.178616	0.276498	0.187189	0.234425	0.189	0.340926	0.20502	0.241474	0.171589		0.286779	0.242632	0.156067	0.25675	0.293059	0.345329	0.22737	0.437027	0.371211
28.061	0.192151	0.30274	0.171419	0.279234	0.329655	0.346469	0.179044	0.311658	0.209938		0.282006	0.242763	0.158431	0.274237	0.304865	0.274897	0.248722	0.459642	0.38053
29.173	0.201669	0.288491	0.210219	0.260436	0.294651	0.484597	0.191688	0.2771	0.177077		0.319556	0.303543	0.188911	0.23642	0.292213	0.315979	0.218183	0.454593	0.328678
30.283	0.216708	0.304176	0.259663	0.296573	0.35522	0.338891	0.172807	0.259238	0.190368		0.327957	0.301818	0.200317	0.235617	0.302461	0.344504	0.21477	0.424753	0.381818
31.393	0.271974	0.329579	0.223579	0.335336	0.23769	0.345948	0.212636	0.274979	0.237598		0.287935	0.239083	0.182914	0.215908	0.326052	0.271444	0.18397	0.437264	0.311401
32.503	0.219652	0.246615	0.237959	0.271223	0.322893	0.264366	0.175357	0.307048	0.218615		0.298617	0.258775	0.230095	0.214501	0.295177	0.347293	0.222114	0.388512	0.441703
33.613	0.2171	0.275315	0.278699	0.253595	0.244707	0.299075	0.204326	0.280681	0.192937		0.32454	0.280664	0.192479	0.277377	0.273109	0.285737	0.222855	0.402182	0.381041
34.723	0.220317	0.285111	0.29493	0.297423	0.255532	0.438989	0.183758	0.337894	0.209997		0.332118	0.233987	0.215645	0.283733	0.296946	0.378501	0.23012	0.402158	0.348644
35.833	0.241281	0.242801	0.298269	0.260248	0.303942	0.361426	0.206636	0.259569	0.290016		0.307417	0.301494	0.278168	0.274103	0.30035	0.308087	0.214052	0.47257	0.30325
36.945	0.220836	0.313844	0.245124	0.309498	0.259208	0.467994	0.253209	0.23987	0.206584		0.337908	0.281085	0.253571	0.344444	0.311275	0.291256	0.221013	0.446899	0.389335
38.057	0.251874	0.283037	0.298332	0.306677	0.257705	0.536128	0.284495	0.251602	0.279048		0.387362	0.305527	0.246552	0.261048	0.305669	0.390122	0.273887	0.460767	0.313107
39.169	0.257331	0.262635	0.246694	0.291579	0.228961	0.45542	0.226666	0.230959	0.253055		0.360753	0.296856	0.264308	0.309257	0.358684	0.398757	0.230735	0.370014	0.349557
40.281	0.28971	0.303502	0.320682	0.35567	0.282271	0.384839	0.250098	0.222664	0.224733		0.364971	0.310582	0.305349	0.246779	0.376927	0.370626	0.257565	0.423547	0.318273
41.395	0.249007	0.293497	0.302636	0.32023	0.261914	0.417397	0.248825	0.30889	0.295949		0.382378	0.343603	0.321004	0.302502	0.395141	0.344404	0.299763	0.453949	0.379866
42.505	0.282198	0.324621	0.300944	0.320771	0.305261	0.491621	0.233398	0.313495	0.289195		0.37452	0.34157	0.320173	0.339997	0.391634	0.366261	0.243407	0.476661	0.396401
43.615	0.309436	0.317181	0.272456	0.34391	0.293185	0.412577	0.252854	0.253179	0.300517		0.42664	0.308501	0.345826	0.30688	0.302551	0.350628	0.272579	0.490349	0.407922
44.727	0.293564	0.321447	0.284806	0.323133	0.281497	0.414566	0.287319	0.286932	0.254672		0.4608	0.339116	0.34006	0.257396	0.37672	0.364794	0.339074	0.505096	0.484828
45.837	0.289767	0.345262	0.321292	0.29286	0.249321	0.433778	0.181358	0.249821	0.304996		0.428899	0.361075	0.319598	0.343621	0.348603	0.361707	0.272663	0.49086	0.355895
46.949	0.291835	0.291457	0.299363	0.302084	0.226447	0.451775	0.237882	0.318271	0.274196		0.428404	0.330409	0.391931	0.319489	0.356849	0.370529	0.317523	0.498802	0.380779
48.059	0.337992	0.352577	0.301401	0.32239	0.313102	0.391898	0.249708	0.266385	0.256692		0.389178	0.358172	0.352264	0.403092	0.340136	0.339918	0.373822	0.43854	0.422779
49.169	0.278001	0.303771	0.320514	0.37319	0.295312	0.415802	0.279323	0.321415	0.302326		0.399036	0.373399	0.402858	0.342289	0.3618	0.345391	0.353467	0.524047	0.4124
50.279	0.266793	0.30549	0.402452	0.368356	0.302766	0.46499	0.270867	0.267707	0.279016		0.387301	0.345611	0.374126	0.360573	0.374314	0.393306	0.272453	0.47091	0.408232
51.389	0.31332	0.348988	0.328669	0.360766	0.288488	0.520775	0.254958	0.326373	0.228574		0.459615	0.294273	0.403723	0.309746	0.42485	0.365322	0.270786	0.533219	0.52386
52.499	0.320771	0.316469	0.307216	0.343136	0.265952	0.420689	0.27714	0.340939	0.320089		0.429777	0.324645	0.431182	0.327586	0.434023	0.327634	0.26461	0.496711	0.529353
53.609	0.338458	0.321069	0.29687	0.371772	0.282031	0.483127	0.258618	0.203159	0.268709		0.476496	0.32519	0.352203	0.308722	0.494815	0.326761	0.308612	0.425143	0.507117
54.719	0.306859	0.344613	0.38896	0.330812	0.451039	0.258186	0.256781	0.447775	0.293493		0.553264	0.400421	0.379563	0.344261	0.475168	0.416651	0.266703	0.471745	0.42539
55.829	0.295503	0.324076	0.321284	0.338917	0.375736	0.452612	0.274662	0.27318	0.297499		0.417863	0.382466	0.314925	0.327132	0.468635	0.395965	0.317056	0.52649	0.417005
56.949	0.319839	0.365407	0.409733	0.370954	0.27443	0.370652	0.307863	0.400874	0.238017		0.435109	0.388404	0.402465	0.328241	0.448544	0.331364	0.383835	0.501	0.356415
58.059	0.317973	0.339112	0.291037	0.384153	0.261755	0.338027	0.214528	0.347282	0.303335		0.443749	0.403235	0.379761	0.341124	0.486285	0.422794	0.341783	0.431678	0.3803
59.169	0.361105	0.402749	0.347531	0.434213	0.350519	0.47678	0.330634	0.336798	0.314096		0.434288	0.385436	0.474244	0.382052	0.476473	0.39034	0.407559	0.519495	0.410243
60.279	0.329041	0.345224	0.333892	0.397052	0.263008	0.374707	0.293257	0.416518	0.34945		0.378448	0.409542	0.447258	0.315339	0.473658	0.388743	0.326932	0.522549	0.482763
61.389	0.358618	0.34413	0.326828	0.386748	0.31198	0.581247	0.300364	0.299721	0.259516		0.395153	0.388662	0.36448	0.37358	0.459234	0.358097	0.333591	0.48883	0.454499
62.499	0.388333	0.370339	0.354327	0.372699	0.240704	0.602154	0.314527	0.31828	0.354304		0.517699	0.435328	0.413898	0.276483	0.459736	0.39957	0.325677	0.532025	0.47536
63.611	0.335567	0.361528	0.451352	0.395798	0.358515	0.406891	0.32833	0.327023	0.314337		0.489327	0.401152	0.39684	0.377831	0.461925	0.452926	0.37346	0.491849	0.442004
64.721	0.327473	0.350551	0.419588	0.374253	0.289068	0.369059	0.328011	0.285128	0.329694		0.53855	0.43587	0.40707	0.330775	0.45968	0.337169	0.339161	0.515692	0.45365
65.833	0.335294	0.391093	0.429977	0.417076	0.346337	0.466987	0.261241	0.343142	0.392069		0.428035	0.406173	0.40263	0.351429	0.465423	0.345185	0.364998	0.498823	0.41873
66.943
68.055
69.165
70,275*
71,385*
72,495*
73,605*
74,717*
75,827*
76,937*
78,047*
79,157*
80,267*
81,379*
82,491*
83,603*
84,715*
85,827*
86,937*
88,047*
89,157*
90,267*
91,377*
92,487*
93,597*
94,707*
95,819*
96,931*
98,043*
99,153*
100,267*
101,377*
102,489*
103,599*
104,709*
105,821*
106,937*
108,047*
109,161*
110,273*
111,393*
112,503*
113,615*
114,727*
115,837*
116,947*
118,057*
119,167*
120,285*
121,397*
122,507*
123,617*
124,727*
125,837*
126,947*
128,057*
115*
116*
117*
118*
119*
