# Supplementary material for: Soma-localized Rab39 inhibits synaptic autophagy by controlling trafficking of Atg9 vesicles
Source: EMBO J. 2025 Aug 21;44(20):5662–93. doi: 10.1038/s44318-025-00536-8 (PMC12528412; doi:10.1038/s44318-025-00536-8)
Supplement: Supplementary file 13 — Source data Fig. 8 [file 44318_2025_536_MOESM13_ESM.zip › Figure 8/Figure 8B/Figure 8B.xlsx]

## Sheet: Sheet1
mean gray value of mCherry in NMJs (normalized to CTRL)
CTRL	Rab39KO
0.837389	0.944153
1.22328	0.497803
0.875978	1.57187
0.729339	1.25287
0.68689	1.56801
0.621288	1.23486
0.531247	0.663737
0.632865	1.25287
0.796227	0.71133
2.16229	1.12424
1.69536	0.567263
1.69536	0.66245
