# Supplementary material for: Soma-localized Rab39 inhibits synaptic autophagy by controlling trafficking of Atg9 vesicles
Source: EMBO J. 2025 Aug 21;44(20):5662–93. doi: 10.1038/s44318-025-00536-8 (PMC12528412; doi:10.1038/s44318-025-00536-8)
Supplement: Supplementary file 14 — Source data Fig. 9 [file 44318_2025_536_MOESM14_ESM.zip]

Archive with 45 entries (34 files):
- Figure 9/
- Figure 9/.DS_Store
- __MACOSX/Figure 9/._.DS_Store
- Figure 9/Figure 9C_C'/
- Figure 9/Figure 9G_G'/
- Figure 9/Figure 9E_E'/
- Figure 9/Figure 9K/
- Figure 9/Figure 9I_I'/
- Figure 9/Figure 9J/
- Figure 9/Figure 9F_F'/
- Figure 9/Figure 9D_D'/
- Figure 9/Figure 9H_H'/
- Figure 9/Figure 9B_B'/
- Figure 9/Figure 9C_C'/rab39KO.tif
- __MACOSX/Figure 9/Figure 9C_C'/._rab39KO.tif
- Figure 9/Figure 9C_C'/rab39KO_masked.tif
- __MACOSX/Figure 9/Figure 9C_C'/._rab39KO_masked.tif
- Figure 9/Figure 9G_G'/rab39KO.tif
- __MACOSX/Figure 9/Figure 9G_G'/._rab39KO.tif
- Figure 9/Figure 9G_G'/rab39KO_masked.tif
- Figure 9/Figure 9E_E'/rab39KO_shot3:+_masked.tif
- Figure 9/Figure 9E_E'/rab39KO_shot3:+.tif
- __MACOSX/Figure 9/Figure 9E_E'/._rab39KO_shot3:+.tif
- Figure 9/Figure 9K/Figure 10K.xlsx
- __MACOSX/Figure 9/Figure 9K/._Figure 10K.xlsx
- Figure 9/Figure 9I_I'/rab39KO_shot3:+_masked.tif
- Figure 9/Figure 9I_I'/rab39KO_shot3:+.tif
- __MACOSX/Figure 9/Figure 9I_I'/._rab39KO_shot3:+.tif
- Figure 9/Figure 9J/Figure 10J.xlsx
- __MACOSX/Figure 9/Figure 9J/._Figure 10J.xlsx
- Figure 9/Figure 9F_F'/CTRL_masked.tif
- Figure 9/Figure 9F_F'/CTRL.tif
- __MACOSX/Figure 9/Figure 9F_F'/._CTRL.tif
- Figure 9/Figure 9D_D'/shot3:+.tif
- __MACOSX/Figure 9/Figure 9D_D'/._shot3:+.tif
- Figure 9/Figure 9D_D'/shot3:+_masked.tif
- Figure 9/Figure 9H_H'/shot3:+.tif
- __MACOSX/Figure 9/Figure 9H_H'/._shot3:+.tif
- Figure 9/Figure 9H_H'/shot3:+_masked.tif
- Figure 9/Figure 9B_B'/CTRL_masked.tif
- __MACOSX/Figure 9/Figure 9B_B'/._CTRL_masked.tif
- Figure 9/Figure 9B_B'/.DS_Store
- __MACOSX/Figure 9/Figure 9B_B'/._.DS_Store
- Figure 9/Figure 9B_B'/CTRL.tif
- __MACOSX/Figure 9/Figure 9B_B'/._CTRL.tif
