# Supplementary material for: Soma-localized Rab39 inhibits synaptic autophagy by controlling trafficking of Atg9 vesicles
Source: EMBO J. 2025 Aug 21;44(20):5662–93. doi: 10.1038/s44318-025-00536-8 (PMC12528412; doi:10.1038/s44318-025-00536-8)
Supplement: Supplementary file 14 — Source data Fig. 9 [file 44318_2025_536_MOESM14_ESM.zip › Figure 9/Figure 9K/Figure 10K.xlsx]

## Sheet: Sheet1
Normalized TH+ positive area/MushroomBody area of 45d adult Drosophila
CTRL	rab39KO	shot3/+	rab39KO;shot3/+
82.9024	59.609	76.5126	70.4325
82.9282	62.3574	87.7413	88.7789
83.487	70.9379	93.8446	88.8484
93.3342	79.4631	99.3266	103.793
104.225	81.9658	107.899	104.286
109.116	82.8079	114.889	108.873
110.904	88.7789	115.146	118.317
112.164	90.1898	133.957
120.94	95.1363
