# Supplementary material for: Soma-localized Rab39 inhibits synaptic autophagy by controlling trafficking of Atg9 vesicles
Source: EMBO J. 2025 Aug 21;44(20):5662–93. doi: 10.1038/s44318-025-00536-8 (PMC12528412; doi:10.1038/s44318-025-00536-8)
Supplement: Supplementary file 14 — Source data Fig. 9 [file 44318_2025_536_MOESM14_ESM.zip › Figure 9/Figure 9J/Figure 10J.xlsx]

## Sheet: Sheet1
Normalized TH+ positive area/MushroomBody area of 5d adult Drosophila
CTRL	rab39KO	shot3/+	rab39KO;shot3/+
69.9647	63.9744	84.0964	79.6649
82.7059	81.0566	87.8207	90.8513
95.511	106.2	98.2759	92.3512
100.122	110.052	103.691	93.8211
104.458	115.955	119.35	127.097
107.197	123.675		135.134
140.042
